# Supplementary material for: Cross-Linking Effects Dictate the Preference of Galectins to Bind LacNAc-Decorated HPMA Copolymers
Source: Int J Mol Sci. 2021 Jun 1;22(11):6000. doi: 10.3390/ijms22116000 (PMC8199549; doi:10.3390/ijms22116000)
Supplement: Supplementary file 1 [file ijms-22-06000-s001.zip]

Archive with 1 entries (1 files):
- ijms-1241031-supplementary.pdf
